# Supplementary material for: Exercise-Based Strategies from Warm-Up to Training: A Systematic Review of Performance Enhancement and Injury Prevention
Source: Sports (Basel). 2026 May 6;14(5):187. doi: 10.3390/sports14050187 (PMC13210987; doi:10.3390/sports14050187)
Supplement: Supplementary file 1 [file sports-14-00187-s001.zip]

Archive with 13 entries (13 files):
- Supplementary Table S1a.pdf
- Supplementary Table S1b.pdf
- Supplementary Table S1c.pdf
- Supplementary Table S1d.pdf
- Supplementary Table S1e.pdf
- Supplementary Table S1f.pdf
- Supplementary Table S1g.pdf
- Supplementary Table S2.pdf
- Supplementary Table S3.pdf
- Supplementary Table S4.pdf
- Supplementary Table S5.pdf
- Supplementary Table S6.pdf
- Supplementary Table S7.pdf
